# Supplementary material for: Systematic Screening of Penetratin’s Protein Targets by Yeast Proteome Microarrays
Source: Int J Mol Sci. 2022 Jan 10;23(2):712. doi: 10.3390/ijms23020712 (PMC8775591; doi:10.3390/ijms23020712)
Supplement: Supplementary file 1 [file ijms-23-00712-s001.zip]

Archive with 1 entries (1 files):
- ijms-1497189-supplementary.pdf
